# Supplementary material for: Impact of Group II Baculovirus IAPs on Virus-Induced Apoptosis in Insect Cells
Source: Genes (Basel). 2022 Apr 24;13(5):750. doi: 10.3390/genes13050750 (PMC9140827; doi:10.3390/genes13050750)
Supplement: Supplementary file 1 [file genes-13-00750-s001.zip]

Archive with 14 entries (12 files):
- Figure S1ú║Figure4-Western blot-Original Image/
- Figure S1ú║Figure4-Western blot-Original Image/Figure4-Western blot identification of BsIAP-expressing cell samples using Flag antibody.tif
- Figure S1ú║Figure4-Western blot-Original Image/Figure4-Western blot identification of BsIAP-expressing cell samples using His antibody.tif
- Figure S1ú║Figure4-Western blot-Original Image/Figure4-Western blot identification of BsIAP-expressing cell samples using V5 antibody.tif
- Figure S2ú║details of flow cytometry/
- Figure S2ú║details of flow cytometry/Control.tif
- Figure S2ú║details of flow cytometry/Overexpression of BsIAP1+BsIAP2+BsIAP3.tif
- Figure S2ú║details of flow cytometry/Overexpression of BsIAP1+BsIAP2.tif
- Figure S2ú║details of flow cytometry/Overexpression of BsIAP1+BsIAP3.tif
- Figure S2ú║details of flow cytometry/Overexpression of BsIAP1.tif
- Figure S2ú║details of flow cytometry/Overexpression of BsIAP2+BsIAP3.tif
- Figure S2ú║details of flow cytometry/Overexpression of BsIAP2.tif
- Figure S2ú║details of flow cytometry/Overexpression of BsIAP3.tif
- genes-1664843-non_publishedmaterial) (File S1).pdf
